# Supplementary material for: Optimal Postoperative Surveillance Strategies for Colorectal Cancer: A Retrospective Observational Study
Source: Cancers (Basel). 2021 Jul 13;13(14):3502. doi: 10.3390/cancers13143502 (PMC8306168; doi:10.3390/cancers13143502)
Supplement: Supplementary file 1 [file cancers-13-03502-s001.zip]

Archive with 1 entries (1 files):
- cancers-1212668-supplementary.pdf
